# Supplementary material for: Transport choice when travelling to a sports facility: the role of perceived route features - Results from a cross-sectional study in the Netherlands
Source: BMC Sports Sci Med Rehabil. 2015 Jun 30;7:15. doi: 10.1186/s13102-015-0009-6 (PMC4940810; doi:10.1186/s13102-015-0009-6)
Supplement: Additional file 1: Table S1. — 1Correlations between factors that could influence the choice of transport. [file 13102_2015_9_MOESM1_ESM.pdf]

<!--File Compare Report-->

Comparing files D:\PROGRAMS\BMC\FILECOMPARE\13102_2015_9_Article[fc-orig].xml and D:\PROGRAMS\BMC\FILECOMPARE\13102_2015_9_ARTICLE[FC-EXTRACT].XML
***** D:\PROGRAMS\BMC\FILECOMPARE\13102_2015_9_Article[fc-orig].xml
2723: ] was used, which gives detailed information about separate walking and
2724: cycle paths. For 10% of the participants, a proportion of the surface of
2725: the living environment was located outside the borders of the
2726: Netherlands. As we had no information available about environmental
***** D:\PROGRAMS\BMC\FILECOMPARE\13102_2015_9_ARTICLE[FC-EXTRACT].XML
2723: ] was used, which gives detailed information about separate walking and
2724: cycle paths. For 10 % of the participants, a proportion of the surface
2725: of the living environment was located outside the borders of the
2726: Netherlands. As we had no information available about environmental
*****

***** D:\PROGRAMS\BMC\FILECOMPARE\13102_2015_9_Article[fc-orig].xml
2802: transport choice, we used logistics regression analysis resulting in
2803: odds ratios (OR) and their confidence intervals (95%CI) of cycling
2804: versus car use and walking versus car use. The ORs can be interpreted as
***** D:\PROGRAMS\BMC\FILECOMPARE\13102_2015_9_ARTICLE[FC-EXTRACT].XML
2802: transport choice, we used logistics regression analysis resulting in
2803: odds ratios (OR) and their confidence intervals (95 % CI) of cycling
2804: versus car use and walking versus car use. The ORs can be interpreted as
*****

***** D:\PROGRAMS\BMC\FILECOMPARE\13102_2015_9_Article[fc-orig].xml
2852: a different household composition as compared to car users, i.e.
2853: walkers lived alone more often (26.5% vs. 17.3%) and cyclists lived more
2854: often with other adults (20.6% vs. 11.9%), whereas car users more often
2855: had children (31.9%
2856: <Subscript>
***** D:\PROGRAMS\BMC\FILECOMPARE\13102_2015_9_ARTICLE[FC-EXTRACT].XML
2852: a different household composition as compared to car users, i.e.
2853: walkers lived alone more often (26.5 % vs. 17.3 %) and cyclists lived
2854: more often with other adults (20.6 % vs. 11.9 %), whereas car users more
2855: often had children (31.9 %
2856: <Subscript>
*****

***** D:\PROGRAMS\BMC\FILECOMPARE\13102_2015_9_Article[fc-orig].xml
2858: </Subscript>
2859: vs 20.8%
2860: <Subscript>
***** D:\PROGRAMS\BMC\FILECOMPARE\13102_2015_9_ARTICLE[FC-EXTRACT].XML
2858: </Subscript>
2859: vs 20.8 %
2860: <Subscript>
*****

***** D:\PROGRAMS\BMC\FILECOMPARE\13102_2015_9_Article[fc-orig].xml
2862: </Subscript>
2863: , 22.1%
2864: <Subscript>
***** D:\PROGRAMS\BMC\FILECOMPARE\13102_2015_9_ARTICLE[FC-EXTRACT].XML
2862: </Subscript>
2863: , 22.1 %
2864: <Subscript>
*****

***** D:\PROGRAMS\BMC\FILECOMPARE\13102_2015_9_Article[fc-orig].xml
2871: Walkers lived more often in urban- (outside-) centre areas than car
2872: users (47.5% vs. 37.8%), and had a higher availability of cycling paths
2873: (1.9 km/km
2874: <Superscript>
***** D:\PROGRAMS\BMC\FILECOMPARE\13102_2015_9_ARTICLE[FC-EXTRACT].XML
2871: Walkers lived more often in urban- (outside-) centre areas than car
2872: users (47.5% vs. 37.8 %), and had a higher availability of cycling paths
2873: (1.9 km/km
2874: <Superscript>
*****

***** D:\PROGRAMS\BMC\FILECOMPARE\13102_2015_9_Article[fc-orig].xml
2959: All situational and motivational factors were rated differently between
2960: cyclists (13.8-85.6%) and car users (7.1-66.7%) (p ≤ 0.01) except
2961: for the season (p = 0.96). Walkers rated only the situational and
2962: motivational factors such as ‘the weather’ (21.3%), and ‘my
2963: health’ (57.4%) differently from car users (51.0% and 15.5%,
2964: respectively, p &lt; 0.01).
***** D:\PROGRAMS\BMC\FILECOMPARE\13102_2015_9_ARTICLE[FC-EXTRACT].XML
2959: All situational and motivational factors were rated differently between
2960: cyclists (13.8-85.6 %) and car users (7.1-66.7 %) (p ≤ 0.01)
2961: except for the season (p = 0.96). Walkers rated only the situational
2962: and motivational factors such as ‘the weather’ (21.3 %), and ‘my
2963: health’ (57.4 %) differently from car users (51.0 % and 15.5 %,
2964: respectively, p &lt; 0.01).
*****

***** D:\PROGRAMS\BMC\FILECOMPARE\13102_2015_9_Article[fc-orig].xml
2969: perceived route features were rated differently between walkers and car
2970: users. Car users (5.2%) more often answered that considering the traffic
2971: situation unsafe influenced their transport choice than cyclists did
2972: (2.4%, p = 0.02). Most features of perceived route convenience (i.e.
2973: distance, time, easy to reach, and detour) were rated differently by
2974: car users (15.7%, 54.0%, 44.2%, 6.8% respectively) than by cyclists
2975: (38.1%, 44.8%, 52.1%, 15.3%, respectively, p ≤ 0.01). Walkers only
2976: rated distance (44.1%), time (39.7%), and detour (13.2%,
2977: p ≤ 0.01) differently from car users. The proportion of car users
2978: answering that the two perceived visual aspects of the route influenced
2979: their transport choice (3.4%, 4.3%) was lower than that of active
2980: transport users (9.6-14.0%, p &lt; 0.01).
2981: </Para>
***** D:\PROGRAMS\BMC\FILECOMPARE\13102_2015_9_ARTICLE[FC-EXTRACT].XML
2969: perceived route features were rated differently between walkers and car
2970: users. Car users (5.2 %) more often answered that considering the
2971: traffic situation unsafe influenced their transport choice than cyclists
2972: did (2.4 %, p = 0.02). Most features of perceived route convenience
2973: (i.e. distance, time, easy to reach, and detour) were rated differently
2974: by car users (15.7 %, 54.0 %, 44.2 %, 6.8 % respectively) than by
2975: cyclists (38.1 %, 44.8 %, 52.1%, 15.3 %, respectively, p ≤ 0.01).
2976: Walkers only rated distance (44.1 %), time (39.7 %), and detour (13.2 %,
2977: p ≤ 0.01) differently from car users. The proportion of car users
2978: answering that the two perceived visual aspects of the route influenced
2979: their transport choice (3.4 %, 4.3 %) was lower than that of active
2980: transport users (9.6-14.0 %, p &lt; 0.01).
2981: </Para>
*****

***** D:\PROGRAMS\BMC\FILECOMPARE\13102_2015_9_Article[fc-orig].xml
3017: <SimplePara>
3018: OR (95%CI)
3019: <Subscript>
***** D:\PROGRAMS\BMC\FILECOMPARE\13102_2015_9_ARTICLE[FC-EXTRACT].XML
3017: <SimplePara>
3018: OR (95 % CI)
3019: <Subscript>
*****

***** D:\PROGRAMS\BMC\FILECOMPARE\13102_2015_9_Article[fc-orig].xml
3025: <SimplePara>
3026: OR (95%CI)
3027: <Subscript>
***** D:\PROGRAMS\BMC\FILECOMPARE\13102_2015_9_ARTICLE[FC-EXTRACT].XML
3025: <SimplePara>
3026: OR (95 % CI)
3027: <Subscript>
*****

***** D:\PROGRAMS\BMC\FILECOMPARE\13102_2015_9_Article[fc-orig].xml
3398: Perceiving the road traffic situation as being unsafe was associated
3399: with lower odds of cycling (OR: 0.36, 95%CI: 0.15-0.86), but not with
3400: the odds of walking (1.45, 95%CI: 0.44-4.80).
3401: </Para>
***** D:\PROGRAMS\BMC\FILECOMPARE\13102_2015_9_ARTICLE[FC-EXTRACT].XML
3398: Perceiving the road traffic situation as being unsafe was associated
3399: with lower odds of cycling (OR: 0.36, 95 % CI: 0.15-0.86), but not with
3400: the odds of walking (1.45, 95 % CI: 0.44-4.80).
3401: </Para>
*****

***** D:\PROGRAMS\BMC\FILECOMPARE\13102_2015_9_Article[fc-orig].xml
3404: transport choice. ‘The trip taking less time’ was associated with
3405: lower odds of cycling (OR: 0.54, 95%CI: 0.39-0.75) and walking (OR:
3406: 0.60, 95%CI: 0.36-1.00). ‘The distance to their destination being
3407: shorter’ was associated with higher odds of both cycling (2.91, 95%CI:
3408: 1.97-4.30) and walking (5.21, 95%CI: 2.85-9.52). ‘Being forced to
3409: make a detour when using the other two transport modes than the chosen
3410: transport mode’ was associated with higher odds of cycling (1.82,
3411: 95%CI: 1.06-3.15) and near statistically significant with walking (2.36,
3412: 95%: 0.91-5.08).
3413: </Para>
***** D:\PROGRAMS\BMC\FILECOMPARE\13102_2015_9_ARTICLE[FC-EXTRACT].XML
3404: transport choice. ‘The trip taking less time’ was associated with
3405: lower odds of cycling (OR: 0.54, 95 % CI: 0.39-0.75) and walking (OR:
3406: 0.60, 95 % CI: 0.36-1.00). ‘The distance to their destination being
3407: shorter’ was associated with higher odds of both cycling (2.91, 95 %
3408: CI: 1.97-4.30) and walking (5.21, 95 % CI: 2.85-9.52). ‘Being forced
3409: to make a detour when using the other two transport modes than the
3410: chosen transport mode’ was associated with higher odds of cycling
3411: (1.82, 95 % CI: 1.06-3.15) and near statistically significant with
3412: walking (2.36, 95 %: 0.91-5.08).
3413: </Para>
*****

***** D:\PROGRAMS\BMC\FILECOMPARE\13102_2015_9_Article[fc-orig].xml
3416: see/encounter during the trip, were associated with higher odds of both
3417: cycling (2.40, 95%CI: 1.27-4.53; 2.77, 95%CI: 1.34-5.27) and walking
3418: (3.34, 95%CI: 1.27-8.76; 3.69, 95%CI: 1.29-10.52).
3419: </Para>
***** D:\PROGRAMS\BMC\FILECOMPARE\13102_2015_9_ARTICLE[FC-EXTRACT].XML
3416: see/encounter during the trip, were associated with higher odds of both
3417: cycling (2.40, 95 % CI: 1.27-4.53; 2.77, 95 % CI: 1.34-5.27) and walking
3418: (3.34, 95 % CI: 1.27-8.76; 3.69, 95 % CI: 1.29-10.52).
3419: </Para>
*****

***** D:\PROGRAMS\BMC\FILECOMPARE\13102_2015_9_Article[fc-orig].xml
3790: <Para ID="Par53">
3791: Below is the link to the electronic supplementary material.
3792: <MediaObject ID="MOESM1">
***** D:\PROGRAMS\BMC\FILECOMPARE\13102_2015_9_ARTICLE[FC-EXTRACT].XML
3790: <Para ID="Par53">
3791: <MediaObject ID="MOESM1">
*****

***** D:\PROGRAMS\BMC\FILECOMPARE\13102_2015_9_Article[fc-orig].xml
3795: <CaptionNumber>
3796: Additional file 1
3797: </CaptionNumber>
***** D:\PROGRAMS\BMC\FILECOMPARE\13102_2015_9_ARTICLE[FC-EXTRACT].XML
3794: <CaptionNumber>
3795: Additional file 1: Table S1.
3796: </CaptionNumber>
*****

***** D:\PROGRAMS\BMC\FILECOMPARE\13102_2015_9_Article[fc-orig].xml
3799: <SimplePara>
3800: Table S1.1Correlations between factors that could influence the choice
3801: of transport (PDF 104 kb)
3802: </SimplePara>
***** D:\PROGRAMS\BMC\FILECOMPARE\13102_2015_9_ARTICLE[FC-EXTRACT].XML
3798: <SimplePara>
3799: 1Correlations between factors that could influence the choice of
3800: transport.
3801: </SimplePara>
*****

***** D:\PROGRAMS\BMC\FILECOMPARE\13102_2015_9_Article[fc-orig].xml
3810: <CaptionNumber>
3811: Additional file 2
3812: </CaptionNumber>
***** D:\PROGRAMS\BMC\FILECOMPARE\13102_2015_9_ARTICLE[FC-EXTRACT].XML
3809: <CaptionNumber>
3810: Additional file 2: Table S2.
3811: </CaptionNumber>
*****

***** D:\PROGRAMS\BMC\FILECOMPARE\13102_2015_9_Article[fc-orig].xml
3814: <SimplePara>
3815: Table S2.1Calculating the distance to a sports facility according to
3816: different types of sport (PDF 139 kb)
3817: </SimplePara>
***** D:\PROGRAMS\BMC\FILECOMPARE\13102_2015_9_ARTICLE[FC-EXTRACT].XML
3813: <SimplePara>
3814: 1Calculating the distance to a sports facility according to different
3815: types of sport.
3816: </SimplePara>
*****
